# Supplementary material for: Clinical value of hemoglobin, albumin, lymphocyte, and platelet indexes in predicting lymph node metastasis and recurrence of endometrial cancer: a retrospective study
Source: PeerJ. 2023 Sep 27;11:e16043. doi: 10.7717/peerj.16043 (PMC10541814; doi:10.7717/peerj.16043)
Supplement: Supplemental Information 1 [file peerj-11-16043-s001.xlsx]

## Sheet: high HALP
Num	Age	Menopause	Stage	Differentiation	Depth of myometrial invasion	Lymph node metastasis	Recurrence
1	63	No	I	High	≥1/2	No	Yes
2	44	Yes	III	High	<1/2	No	Yes
3	65	No	I	High	<1/2	No	Yes
4	64	No	I	High	<1/2	No	Yes
5	49	Yes	I	High	<1/2	No	No
6	68	Yes	I	High	<1/2	No	Yes
7	54	Yes	I	Low	<1/2	No	Yes
8	57	Yes	III	High	<1/2	No	Yes
9	55	No	I	High	<1/2	No	No
10	55	No	I	High	<1/2	No	Yes
11	56	Yes	I	High	≥1/2	No	Yes
12	48	Yes	II	Moderate	<1/2	No	No
13	61	No	I	High	<1/2	No	Yes
14	54	Yes	II	Moderate	<1/2	No	Yes
15	46	No	I	Moderate	<1/2	No	No
16	62	No	I	High	≥1/2	No	Yes
17	69	Yes	I	Low	≥1/2	No	Yes
18	52	Yes	III	High	<1/2	No	No
19	46	No	II	High	<1/2	No	Yes
20	59	Yes	I	High	<1/2	No	No
21	56	No	I	Moderate	<1/2	No	No
22	70	No	I	High	<1/2	No	Yes
23	80	Yes	I	High	<1/2	No	Yes
24	50	Yes	I	High	<1/2	No	Yes
25	41	Yes	I	Moderate	<1/2	No	Yes
26	46	No	II	Low	≥1/2	No	Yes
27	37	Yes	I	High	<1/2	No	No
28	60	No	III	High	<1/2	No	No
29	63	Yes	I	High	<1/2	No	No
30	53	No	I	Low	<1/2	No	No
31	81	Yes	I	High	<1/2	No	No
32	62	No	II	Low	<1/2	No	Yes
33	58	Yes	I	High	≥1/2	No	Yes
34	43	Yes	I	High	<1/2	No	No
35	63	No	I	High	<1/2	No	No
36	53	No	I	Moderate	<1/2	No	No
37	62	No	III	Low	<1/2	No	Yes
38	49	Yes	I	High	≥1/2	No	No
39	51	Yes	I	Low	<1/2	No	Yes
40	77	Yes	I	High	<1/2	No	Yes
41	38	No	III	Low	<1/2	No	Yes
42	48	No	I	High	<1/2	No	No
43	65	Yes	II	Moderate	<1/2	Yes	No

## Sheet: low HALP
Num	Age	Menopause	Stage	Differentiation	Depth of myometrial invasion	Lymph node metastasis	Recurrence
1	49	Yes	I	High	<1/2	No	Yes
2	36	Yes	III	Moderate	<1/2	No	Yes
3	69	Yes	I	Low	≥1/2	No	Yes
4	40	Yes	I	Low	<1/2	Yes	Yes
5	68	No	I	Moderate	<1/2	No	Yes
6	61	Yes	III	Low	<1/2	No	Yes
7	62	Yes	I	Moderate	<1/2	Yes	Yes
8	65	No	I	Low	<1/2	Yes	Yes
9	43	Yes	I	Moderate	<1/2	No	Yes
10	46	Yes	I	Moderate	≥1/2	No	Yes
11	29	Yes	II	High	≥1/2	No	No
12	60	No	IV	High	≥1/2	No	Yes
13	66	Yes	III	High	<1/2	No	Yes
14	46	Yes	I	Low	<1/2	No	No
15	50	Yes	III	Moderate	<1/2	No	Yes
16	58	No	I	High	<1/2	No	Yes
17	59	No	I	Moderate	<1/2	No	Yes
18	67	Yes	I	Moderate	≥1/2	No	Yes
19	49	Yes	I	High	<1/2	No	Yes
20	58	Yes	I	Moderate	≥1/2	No	Yes
21	58	No	I	Moderate	<1/2	No	Yes
22	55	Yes	II	Low	<1/2	No	Yes
23	49	Yes	III	High	<1/2	No	No
24	62	Yes	II	High	<1/2	No	Yes
25	68	No	I	Moderate	<1/2	No	Yes
26	64	Yes	I	Moderate	≥1/2	No	Yes
27	57	Yes	I	High	≥1/2	No	No
28	70	Yes	III	Low	<1/2	No	No
29	60	Yes	I	Moderate	<1/2	Yes	Yes
30	53	No	I	High	<1/2	No	Yes
31	63	Yes	I	Moderate	<1/2	Yes	Yes
32	61	Yes	I	High	<1/2	No	Yes
33	67	Yes	III	Low	≥1/2	No	Yes
34	55	Yes	III	Moderate	≥1/2	No	Yes
35	53	Yes	I	Moderate	<1/2	Yes	Yes
36	70	No	I	High	≥1/2	No	Yes
37	54	Yes	II	Moderate	<1/2	No	No
38	62	Yes	I	High	<1/2	No	Yes
39	56	Yes	I	Moderate	<1/2	Yes	Yes
40	54	Yes	I	Moderate	<1/2	No	No
41	53	Yes	I	High	<1/2	No	Yes
42	43	No	III	High	≥1/2	No	Yes
43	49	Yes	I	High	<1/2	No	No
44	49	Yes	I	High	<1/2	No	Yes
45	39	No	I	High	<1/2	Yes	Yes
46	46	Yes	I	High	<1/2	No	Yes
47	67	No	III	Low	≥1/2	Yes	Yes
48	67	No	I	High	<1/2	No	Yes
49	54	No	I	Moderate	≥1/2	No	Yes
50	62	No	I	Low	<1/2	No	Yes
51	48	Yes	I	High	≥1/2	Yes	Yes
52	63	Yes	I	Moderate	≥1/2	No	Yes
53	48	Yes	III	Low	≥1/2	No	Yes
54	49	Yes	I	Moderate	<1/2	No	Yes
55	69	Yes	I	Moderate	≥1/2	No	No
56	56	Yes	II	Moderate	<1/2	No	Yes
57	40	Yes	I	Moderate	<1/2	No	Yes
58	45	Yes	III	Moderate	≥1/2	No	No
59	48	Yes	III	High	<1/2	No	Yes
60	54	No	I	High	≥1/2	No	Yes
61	54	Yes	I	Moderate	≥1/2	No	Yes
62	58	No	I	Moderate	≥1/2	No	Yes
63	45	No	I	Moderate	<1/2	Yes	Yes
64	52	Yes	I	Moderate	<1/2	No	Yes
65	68	Yes	I	Low	<1/2	Yes	Yes
66	51	Yes	III	High	≥1/2	No	Yes
67	57	Yes	II	Low	≥1/2	Yes	Yes
68	54	Yes	II	High	<1/2	No	Yes
69	68	No	III	Moderate	<1/2	No	No
70	52	Yes	I	High	≥1/2	No	Yes
71	64	No	I	Moderate	<1/2	No	No
72	61	Yes	I	High	<1/2	No	No
73	46	No	I	High	≥1/2	No	Yes
74	42	No	I	Moderate	≥1/2	Yes	Yes
75	55	Yes	I	Moderate	<1/2	No	Yes
76	46	No	I	Moderate	≥1/2	Yes	Yes
77	65	No	I	Low	≥1/2	No	Yes
78	58	Yes	I	High	<1/2	No	Yes
79	48	Yes	IV	Moderate	≥1/2	No	Yes
80	60	No	I	High	≥1/2	No	Yes
81	65	Yes	I	Low	<1/2	No	No
82	71	No	I	Moderate	<1/2	No	Yes
83	64	Yes	I	High	<1/2	No	Yes
84	57	Yes	I	High	<1/2	No	Yes
85	45	Yes	I	Moderate	<1/2	No	No
86	57	Yes	I	Low	<1/2	No	No
87	47	Yes	III	Moderate	<1/2	Yes	No
88	58	No	I	Moderate	≥1/2	No	Yes
89	55	Yes	I	Moderate	<1/2	Yes	Yes
90	62	Yes	I	Low	<1/2	Yes	Yes
91	38	Yes	III	Moderate	<1/2	No	No
92	64	Yes	III	Moderate	<1/2	Yes	Yes
93	59	No	I	High	<1/2	No	Yes
94	51	Yes	I	Low	<1/2	No	Yes
95	56	Yes	I	Moderate	≥1/2	No	Yes
96	44	Yes	III	Moderate	<1/2	Yes	Yes
97	78	Yes	II	Low	≥1/2	No	Yes
98	59	No	I	Moderate	≥1/2	No	Yes
99	53	No	I	Moderate	≥1/2	No	Yes
100	56	No	II	Moderate	<1/2	No	No
101	54	Yes	II	High	<1/2	No	Yes
102	62	Yes	I	High	≥1/2	No	Yes
103	75	Yes	I	Moderate	<1/2	No	Yes
104	54	No	I	Moderate	≥1/2	No	Yes
105	79	Yes	I	Moderate	≥1/2	No	Yes
106	53	No	I	Low	<1/2	No	No
107	39	No	III	Low	<1/2	No	Yes
108	56	Yes	I	Low	<1/2	No	Yes
109	46	No	I	High	≥1/2	No	No
110	50	No	I	Moderate	≥1/2	No	Yes
111	60	No	I	High	<1/2	No	Yes
112	45	Yes	I	Moderate	<1/2	No	Yes
113	44	Yes	I	Low	<1/2	No	Yes
114	50	Yes	I	High	≥1/2	No	Yes
115	53	Yes	I	Moderate	<1/2	No	Yes
